# Supplementary material for: Proteins and Peptides Studied In Silico and In Vivo for the Treatment of Diabetes Mellitus: A Systematic Review
Source: Nutrients. 2024 Jul 24;16(15):2395. doi: 10.3390/nu16152395 (PMC11314392; doi:10.3390/nu16152395)
Supplement: Supplementary file 1 [file nutrients-16-02395-s001.zip]

Archive with 1 entries (1 files):
- nutrients-3027966-supplementary.pdf
